# Supplementary material for: Chronic heat stress delays immune system development and alters serotonin signaling in pre-weaned dairy calves
Source: PLoS One. 2021 Jun 4;16(6):e0252474. doi: 10.1371/journal.pone.0252474 (PMC8177632; doi:10.1371/journal.pone.0252474)
Supplement: S1 Table — 1Primer sequences were obtained from cited sources or were designed using Primer3 software (Input v.0.4.0) with sequences obtained from GenBank (http://www.ncbi.nlm.nih.gov/). Primer sequences are presented as 5’ to 3’ (forward) and 3’ to 5’ (reverse). All primer pairs displayed melting curves with a single peak, indicative of a pure, single amplicon, confirmed the specificity of the primer pair. (XLSX) [file pone.0252474.s003.xlsx]

## Sheet: Sheet1
	S1 Table. Gene names and accession number, sequence and source of primers used for gene expression analysis.
		Gene	HTHT vs. CLCL
			d0		d21		d42		P-value
			Log base 2 ± SEM		Log base 2 ± SEM		Log base 2 ± SEM		TRT	Day	TRT*Day
	1	HSF1	0.1196	0.352	0.69678	0.347	0.0367	0.364	0.138	0.3161	0.439
	2	HSP70	0.57138	0.174	0.728112	0.120575	0.584032	0.100745	0.045	0.3526	0.079
	3	HSP72	-0.21566	0.265	-0.18759	0.274	-0.11656	0.273	0.2352	0.331	0.9426
	4	HSP90	-0.128	0.264	0.363	0.278	0.1307	0.27	0.361	0.0107	0.415
	5	RORcy	-0.631	1.84	1.828	1.89	0.935	1.86	0.5829	0.0081	0.4542
	6	FoxP3	0.895	0.345	0.398	0.345	0.172	0.356	0.1066	<.0001	0.3339
	7	GATA3	0.3424	0.329	0.0798	0.329	-0.1608	0.339	0.8555	0.0045	0.5354
	8	TBX21	0.637	0.438	0.722	0.448	0.723	0.451	0.0493	<.0001	0.9834
	9	CD62L	-0.6461	0.456	0.7997	0.534	0.4731	0.485	0.6843	0.0366	0.239
	10	CD25	-0.354	0.49	0.474	0.529	0.2	0.531	0.894	<.0001	0.359
	11	CD28	0.55825	0.387	0.00112	0.391	-0.0413	0.399	0.6986	0.001	0.4319
	12	CD80	0.4503	0.4	0.3107	0.4	0.1315	0.414	0.1883	0.2441	0.8587
	13	TLR2	0.4487	0.545	0.7651	0.574	0.1656	0.594	0.2173	0.7668	0.7609
	14	TLR4	0.943	0.438	0.309	0.451	0.318	0.455	0.0231	0.8598	0.5232
	15	BCL2A1	-0.4255	0.672	0.5528	0.672	0.3464	0.694	0.651	0.1045	0.5413
	16	BAX	0.1789	0.285	0.023	0.307	0.4124	0.293	0.4812	0.0007	0.5961
	17	TGFB	0.776	0.312	0.5687	0.323	0.5161	0.321	0.0049	0.0318	0.731
	18	IFNG	1.0998	0.679	0.0624	0.666	0.5061	0.66	0.66	<.0001	0.4435
	19	TNFA	0.1273	0.389	0.2059	0.389	0.0703	0.402	0.6931	0.576	0.9638
	20	IL1B	-0.1589	0.598	0.1112	0.628	0.0665	0.649	0.7191	0.2751	0.9943
	21	IL2	0.318	0.317	0.413	0.339	0.219	0.317	0.1473	<.0001	0.4732
	22	IL4	-1.06617	0.065	1.10524	0.067	-0.995341	0.068	0.2052	0.0004	0.4366
	23	IL10	-0.0257	0.486	0.1612	0.511	0.3955	0.528	0.8543	0.0227	0.7609
	24	IL12B	-0.3535	0.564	0.1618	0.564	-0.6415	0.582	0.4141	0.0014	0.7972
	25	SERT	0.8465	0.572	0.0633	0.576	0.3709	0.613	0.292	0.1375	0.582
	26	TPH1	-2.1302	0.487	-0.4608	0.464	0.0458	0.503	0.0045	0.6652	0.014
	27	5HT1A	-3.3547	0.946	-2	0.9	-1.4106	1.41	0.004	0.0021	0.35
	28	5HT1B	-2.09182	0.502	-1.11099	0.471	-0.00767	0.487	0.0127	0.2339	0.0209
	29	5HT1D	-3.2771	0.542	-1.2215	0.508	0.0618	0.525	0.0033	0.0025	0.001
	30	5HT1F	-2.3389	0.557	-1.1943	0.557	-0.3491	0.575	0.0077	0.0007	0.062
	31	5HT2A	-0.5158	0.59	0.0739	0.621	-0.1584	0.642	0.032	0.0487	0.464
	32	5HT2B	1.142	0.377	0.131	0.378	1.128	0.41	0.343	0.3526	0.567
	33	5HT2C	-3.508	0.538	-1.258	0.503	0.989	0.52	0.0092	0.0002	0.0001
	34	5HT4	-3.0188	0.755	-2.0241	0.755	-0.767	0.819	0.0029	0.0766	0.1388
	35	5HT5	-2.9521	0.977	-2.307	0.975	-0.4256	1.054	0.0233	0.0072	0.1529
	36	5HT6	-1.579	0.428	-0.719	0.45	0.555	0.466	0.0451	0.6948	0.0107
	37	5HT7	-1.8283	0.396	-1.5289	0.396	0.0465	0.409	0.0011	0.5992	0.0068
