# Supplementary material for: Chronic heat stress delays immune system development and alters serotonin signaling in pre-weaned dairy calves
Source: PLoS One. 2021 Jun 4;16(6):e0252474. doi: 10.1371/journal.pone.0252474 (PMC8177632; doi:10.1371/journal.pone.0252474)
Supplement: S2 Table — a Calves were exposed to heat stress (HS; n = 6) or heat stress abatement (CL; n = 6) treatments (Trt) across pre- and postnatal periods (late gestation and pre-weaning) for a total of 102 d. b Serotonin and interleukin-6 concentrations data were log-transformed for statistical analysis due to lack of normality, and least squares means were backtransformed using the formula exp(log(LSM)) and the standard error (SEM) was backtransformed using the exp(log(LSM)*log(SEM). (XLSX) [file pone.0252474.s004.xlsx]

## Sheet: Sheet1
S2 Table. Back transformed serotonin and IL-6 concentrations
		Treatmenta
Cytokine	LPS (μg/mL)	CL a	SEM	HS	SEM
Serotonin (ng/mL)	0	6.51 b	3.29	29.16	14.72
Serotonin (ng/mL)	0.5	34.9	17.63	73.9	37.32
Serotonin (ng/mL)	1	40.15	20.28	73.9	37.32
Serotonin (ng/mL)	5	61.11	30.86	62.97	31.8
Interleukin-6 (pg/mL)	0	23.57	5.09	13.74	2.97
Interleukin-6 (pg/mL)	0.5	27.94	6.03	18.73	4.05
Interleukin-6 (pg/mL)	1	36.23	7.83	27.94	6.03
Interleukin-6 (pg/mL)	5	114.43	24.72	55.7	13.2
a Calves were exposed to heat stress (HS; n = 6) or heat stress abatement (CL; n = 6) treatments (Trt)
across pre- and postnatal periods (late gestation and pre-weaning) for a total of 102 d.
b Serotonin and interleukin-6 concentrations data were log-transformed for statistical analysis due
to lack of normality, and least squares means were backtransformed using the formula exp(log(LSM))
and the standard error (SEM) was backtransformed using the exp(log(LSM)*log(SEM).
