# Supplementary material for: Chronic heat stress delays immune system development and alters serotonin signaling in pre-weaned dairy calves
Source: PLoS One. 2021 Jun 4;16(6):e0252474. doi: 10.1371/journal.pone.0252474 (PMC8177632; doi:10.1371/journal.pone.0252474)
Supplement: S1 Data — (XLS) [file pone.0252474.s005.XLS]

## Sheet: LPS challenge IL-6
ID	LPS_Conc	TRT	IL6 ng/mL	IL6 pg/mL	Sex
1	0	CL	0.041	41	B
1	0.5	CL	0.026	26	B
1	1	CL	0.047	47	B
1	5	CL	0.2	200	B
2	0	HS	0.016	16	B
2	0.5	HS	0.031	31	B
2	1	HS	0.076	76	B
2	5	HS	0.283	283	B
3	0	HS	0.008	8	B
3	0.5	HS	0.019	19	B
3	1	HS	0.032	32	B
3	5	HS	0.086	86	B
4	0	CL	0.041	41	B
4	0.5	CL	0.043	43	B
4	1	CL	0.046	46	B
4	5	CL	0.093	93	B
5	0	CL	0.02	20	B
5	0.5	CL	0.03	30	B
5	1	CL	0.044	44	B
5	5	CL	0.157	157	B
6	0	HS	0.012	12	F
6	0.5	HS	0.014	14	F
6	1	HS	0.014	14	F
6	5	HS	0.032	32	F
7	0	HS	0.008	8	F
7	0.5	HS	0.008	8	F
7	1	HS	0.01	10	F
7	5	HS	0.029	29	F
8	0	HS	0.02	20	F
8	0.5	HS	0.022	22	F
8	1	HS	0.035	35	F
8	5	HS	0.083	83	F
9	0	CL	0.011	11	F
9	0.5	CL	0.018	18	F
9	1	CL	0.018	18	F
9	5	CL	0.051	51	F
10	0	CL	0.015	15	F
10	0.5	CL	0.019	19	F
10	1	CL	0.023	23	F
10	5	CL	0.123	123	F
11	0	CL	0.031	31	F
11	0.5	CL	0.042	42	F
11	1	CL	0.059	59	F
11	5	CL	0.125	125	F
12	0	HS	0.027	27	F
12	0.5	HS	0.03	30	F
12	1	HS	0.04	40	F
12	5	HS	0.082	82	F

## Sheet: Serum IgG
ID	TRT	Day	IgG g/L	Plate	Gender
1	CL	0	29.5239	3	B
1	CL	7	20.8271	3	B
1	CL	14	17.2314	3	B
1	CL	21	16.539	3	B
1	CL	28	13.8589	3	B
1	CL	35	12.8908	3	B
1	CL	42	15.5172	3	B
1	CL	49	19.7249	3	B
2	HS	0	38.3682	3	B
2	HS	7	28.6886	3	B
2	HS	14	20.0901	3	B
2	HS	21	12.8908	3	B
2	HS	28	0.562457	3	B
2	HS	35	8.92762	3	B
2	HS	42	12.2565	3	B
2	HS	49	14.1861	3	B
3	HS	0	42.6126	2	B
3	HS	7	36.7487	2	B
3	HS	14	28.5812	2	B
3	HS	21	18.1146	2	B
3	HS	28	15.2106	2	B
3	HS	35	12.4555	2	B
3	HS	42	12.4555	2	B
3	HS	49	9.84933	2	B
5	CL	0	30.498	6	B
5	CL	7	31.5312	6	B
5	CL	14	23.117	6	B
5	CL	21	18.117	6	B
5	CL	28	15.9597	6	B
5	CL	35	13.8746	6	B
5	CL	42	12.6582	6	B
5	CL	49	14.2859	6	B
6	HS	0	31.5312	6	F
6	HS	7	24.5413	6	F
6	HS	14	17.2455	6	F
6	HS	21	16.3854	6	F
6	HS	28	15.117	6	F
6	HS	35	11.8616	6	F
6	HS	42	14.7	6	F
6	HS	49	16.1722	6	F
8	HS	0	33.6801	1	F
8	HS	7	19.5503	1	F
8	HS	14	12.3467	1	F
8	HS	21	7.74217	1	F
8	HS	28	8.85604	1	F
8	HS	35	6.29565	1	F
8	HS	42	8.1107	1	F
8	HS	49	11.5517	1	F
8	CL	0	25.1155	1	F
9	CL	7	20.9043	1	F
9	CL	14	16.9168	1	F
9	CL	21	16.2739	1	F
9	CL	28	13.56	1	F
9	CL	35	17.7836	1	F
9	CL	42	22.2832	1	F
9	CL	49	30.0569	1	F
9	CL	0	32.4365	4	F
10	CL	7	18.1839	4	F
10	CL	14	14.9656	4	F
10	CL	21	15.3142	4	F
10	CL	28	15.665	4	F
10	CL	35	15.3142	4	F
10	CL	42	17.0908	4	F
10	CL	49	22.3655	4	F
11	CL	0	39.6387	2	F
11	CL	7	30.331	2	F
11	CL	14	23.555	2	F
11	CL	21	20.1975	2	F
11	CL	28	17.3746	2	F
11	CL	35	15.5654	2	F
11	CL	42	15.034	2	F
11	CL	49	15.2106	2	F
12	HS	0	35.6187	4	F
12	HS	7	24.7614	4	F
12	HS	14	17.4529	4	F
12	HS	21	14.7922	4	F
12	HS	28	14.2752	4	F
12	HS	35	12.2583	4	F
12	HS	42	13.5939	4	F
12	HS	49	16.731	4	F

## Sheet: Serum 5-HT
Plate	ID	Day	TRT	Serotonin ng/mL
2	1	0	CL	2306.18
2	1	7	CL	1189.88
2	1	14	CL	3435.36
2	1	21	CL	2975.3
2	1	28	CL	2091.83
2	1	35	CL	4822.86
2	1	42	CL	1764.59
2	1	49	CL	3739.41
2	2	0	HS	592.13
2	2	7	HS	1377.44
2	2	14	HS	4280.09
2	2	21	HS	2962.47
2	2	28	HS	335.382
2	2	35	HS	480.954
2	2	42	HS	1934.56
2	2	49	HS	348.063
1	3	0	HS	878.998
1	3	7	HS	2580.71
1	3	14	HS	1697.99
1	3	21	HS	3403.76
1	3	28	HS	671.278
1	3	35	HS	747.314
1	3	42	HS	100.224
1	3	49	HS	2261.33
1	5	0	CL	2888.4
1	5	7	CL	1451.52
1	5	14	CL	3053.92
1	5	21	CL	296.658
1	5	28	CL	206.757
1	5	35	CL	237.774
1	5	42	CL	1087.12
1	5	49	CL	782.519
2	6	0	HS	845.39
2	6	7	HS	631.347
2	6	14	HS	2144.24
2	6	21	HS	692.507
2	6	28	HS	1053.92
2	6	35	HS	1101.13
2	6	42	HS	2440.57
2	6	49	HS	811.989
1	8	0	HS	1290.51
1	8	7	HS	1776.54
1	8	14	HS	2385.38
1	8	21	HS	2049.42
1	8	28	HS	487.028
1	8	35	HS	1173.25
1	8	42	HS	1705.02
1	8	49	HS	461.733
1	8	0	CL	1601.03
1	9	7	CL	1824.76
1	9	14	CL	3477.01
1	9	21	CL	2826.93
1	9	28	CL	2286.74
1	9	35	CL	1380.38
1	9	42	CL	1518.46
1	9	49	CL	801.359
2	9	0	CL	2259.13
2	10	7	CL	2193.31
2	10	14	CL	6695.33
2	10	21	CL	5274.36
2	10	28	CL	631.915
2	10	35	CL	215.067
2	10	42	CL	1976.44
2	10	49	CL	397.009
1	11	0	CL	1271.31
1	11	7	CL	2455.84
1	11	14	CL	3307.68
1	11	21	CL	3202.82
1	11	28	CL	3048.85
1	11	35	CL	2948.82
1	11	42	CL	2473.15
1	11	49	CL	3292.68
2	12	0	HS	3319.56
2	12	7	HS	2041.13
2	12	14	HS	2307.19
2	12	21	HS	293.272
2	12	28	HS	1704.77
2	12	35	HS	2000.84
2	12	42	HS	1906.75
2	12	49	HS	582.819

## Sheet: WBC differentials
ID	Treatment	PEN	BLK	GENDER	DATE	DAY	HCT	TP	RBC	HCT_IDEXX	HGB	MCV	MCH	MCHC	RDW	RETIC_P	RETICv	WBCv	NEU_P	LYM_P	MONO_P	EOS_P	BASO_P	NEU	LYM	MONO	EOS	BASO	PLT	MPV	PDW	PCT
1	CL	6	2	M	2018-08-15	1	0.35	8.6	8.6	36.2	10.7	42.1	12.4	29.6	29.6	0	0	11.47	76.8	22.8	0	0.2	0.2	8.82	2.61	0	0.02	0.02	460	5.5	6.5	0.25
1	CL	6	2	M	2018-09-04	21	0.365	7.7	9.96	35.2	11	35.3	11	31.3	39.6	0	0	17.31	57.7	37.3	0.6	3.9	0.5	9.99	6.45	0.1	0.68	0.09	1082	8	6.5	0.87
1	CL	6	2	M	2018-09-25	42	0.295	8.3	8.98	28.5	9.2	31.7	10.2	32.3	38.7	0	0	10.46	27.3	57.4	14.8	0.4	0.1	2.86	6	1.55	0.04	0.01	426	7.7	6.2	0.33
2	HS	7	2	M	2018-09-09	1	0.295	9.2	7.02	28.6	8.5	40.7	12.1	29.7	32.1	0	0	6.84	66	32.5	0.1	1.3	0.1	4.51	2.22	0.01	0.02	0.01	362	6.2	7.7	0.22
2	HS	7	2	M	2018-09-29	21	0.235	7.9	6.08	20.7	7	34	11.5	33.8	34.4	0	0	5.9	22.9	66.6	10.3	0	0.2	1.35	3.93	0.61	0.01	0.01	532	5.2	7.1	0.28
2	HS	7	2	M	2018-10-20	42	0.29	8.6	8.34	27.4	9	32.9	10.8	32.8	34.8	0	0	10.71	44.4	37.2	17.9	0.4	0.1	4.76	3.98	1.92	0.02	0.02	627	9.1	7	0.57
3	HS	7	2	M	2018-09-09	1	0.27	9.7	5.72	25.3	7.9	37.6	11.8	31.2	31.7	0	0.7	11.75	77.3	21.1	0.4	1.1	0.1	9.08	2.48	0.05	0.02	0.01	420	6.1	7.4	0.26
3	HS	7	2	M	2018-09-29	21	0.23	8.6	.	.	.	.	.	.	.	.	.	.	.	.	.	.	.	.	.	.	0.02	0	617	5	6.3	0.31
3	HS	7	2	M	2018-10-20	42	0.26	7.9	7.2	22	7.8	30.6	10.8	35.5	38.1	0	0	11.54	57.5	33.2	8.7	0.6	0	6.64	3.83	1	0.1	0	675	8.9	7	0.6
4	CL	6	2	M	2018-09-12	1	0.32	9.7	.	.	.	.	.	.	.	.	.	.	.	.	.	.	.	.	.	.	0.07	0	237	5.9	6.9	0.14
4	CL	6	2	M	2018-10-02	21	0.305	8.3	8.16	29.3	9.1	35.9	11.2	31.1	36.8	0	0.8	7.58	27.8	56.9	14.9	0.3	0.1	2.1	4.31	1.13	0.02	0.01	594	5.2	7	0.31
4	CL	6	2	M	2018-10-23	42	0.375	8.4	10.38	35.7	10.8	34.4	10.4	30.3	37.9	0	0	8.65	35.5	54.3	9.9	0.3	0	3.06	4.7	0.86	0.05	0	283	8.4	.	0.24
5	CL	8	2	M	2018-09-15	1	0.465	7.2	11.1	47.6	13.5	42.9	12.2	28.4	34.8	0	0	3.97	48.2	49.9	0.3	1.3	0.3	1.92	1.98	0.01	.	.	.	.	.	.
5	CL	8	2	M	2018-10-05	21	0.395	7.5	9.77	37	11.3	37.9	11.6	30.5	36.2	0	1	17.46	43.5	49.1	7.3	0.1	0	7.6	8.58	1.27	0.02	0.01	494	8.8	7.1	0.43
5	CL	8	2	M	2018-10-26	42	0.41	8.3	10.73	39.6	12.2	36.9	11.4	30.8	36.6	0	1.1	12.27	29.3	57.2	13.3	0.2	0	3.6	7.02	1.63	0.03	0	440	5.1	7.2	0.22
6	HS	5	2	F	2018-08-11	1	0.28	9	7.06	26.5	8.5	37.5	12	32.1	30.5	0.1	7.1	11.59	84.3	14.7	0	0.7	0.3	9.78	1.7	0	0.05	0.01	107	8.2	.	0.09
6	HS	5	2	F	2018-08-31	21	0.25	7.6	6.24	19.5	7.1	31.3	11.4	36.4	37.9	0	0.6	7.88	32.7	55.3	11.5	0.4	0.1	2.57	4.36	0.91	0.01	0	526	5.3	7.2	0.28
6	HS	5	2	F	2018-09-21	42	0.285	8.5	7.39	21.1	8.3	28.6	11.2	39.3	40.3	0	0	11.13	35.8	43.2	20.3	0.4	0.3	3.98	4.81	2.26	0.02	0	394	.	.	.
7	HS	5	2	F	2018-08-12	1	0.25	9.5	6.7	22.9	7.2	34.2	40.7	31.4	34.3	0	1.3	14.43	76.4	22.3	0.1	1	0.2	11.02	3.22	0.02	0.09	0.01	287	6.2	9.7	0.18
7	HS	5	2	F	2018-09-01	21	0.21	7.9	5.43	15.8	6	29.1	11	38	39.3	0	0	8.8	41.5	46.7	11.5	0.2	0.1	3.65	4.11	1.01	0	0.01	616	4.7	5.9	0.29
7	HS	5	2	F	2018-09-22	42	0.215	8.5	5.48	14.7	6.8	26.8	12.4	46.3	42.4	.	.	9.08	37.6	45	17.2	0.2	0	3.41	4.09	1.56	0.04	0.01	578	4.9	7	0.28
8	HS	5	2	F	2018-09-03	1	0.37	9.2	7.87	35.1	9.7	44.6	12.3	27.6	27.6	0	2.4	9.96	67.4	31.7	0	0.5	0.4	6.71	3.16	0	0.13	0.01	478	5.6	7.3	0.27
8	HS	5	2	F	2018-09-23	21	0.3	9	7.86	29.5	9.4	37.5	12	31.9	33.7	0	0.8	8.54	17.8	65.6	16.3	0.2	0.1	1.52	5.6	1.39	.	.	.	.	.	.
8	HS	5	2	F	2018-10-14	42	0.275	9.3	8.21	29	9.2	35.3	11.2	31.7	33.7	0	0	10.17	34	49.1	16.8	0.1	0	3.46	4.99	1.71	0.07	0	335	.	.	.
9	CL	6	2	F	2018-09-06	1	0.29	9.9	6.55	30	8.8	45.8	13.4	29.3	26.1	0.3	19	6.84	72.4	26.9	0.3	0.3	0.1	4.95	1.84	0.02	0.08	0.03	166	5.4	6.5	0.09
9	CL	6	2	F	2018-09-26	21	0.28	8.8	7.39	27.4	8.8	37.1	11.9	32.1	36.8	0.1	3.7	8.6	48.7	39	12.1	0.1	0.1	4.19	3.35	1.04	0.03	0.01	496	4.8	6.6	0.24
9	CL	6	2	F	2018-10-17	42	0.34	8.2	8.98	32.8	10.6	36.5	11.8	32..3	35	0	0.9	8.21	33.2	45.2	21.2	0.2	0.2	2.72	3.71	1.74	0.05	0.03	582	8.9	.	0.52
10	CL	8	2	F	2018-09-08	1	0.37	7	8.41	39.2	11.1	46.6	13.2	28.3	25.5	0	2.5	11.25	68	31.6	0.1	0.2	0.1	7.65	3.56	0.01	0.14	0.03	389	.	.	.
10	CL	8	2	F	2018-09-28	21	0.3	8.4	8.24	30.6	9.6	37.1	11.7	31.4	35.3	0	0	7.91	18.4	64.5	16.8	0.3	0	1.46	5.1	1.33	0.02	0.01	523	.	.	.
10	CL	8	2	F	2018-10-19	42	0.32	9.4	9.5	32.9	10.2	34.6	10.7	31	37.4	0	0	8.95	33.4	49.6	15.9	1.1	0	2.99	4.44	1.42	0.02	0	588	.	.	.
11	CL	8	2	F	2018-09-25	1	0.3	10.3	6.17	28.2	8.3	45.7	13.5	29.4	26.3	0.3	18.5	6.42	59.5	36.1	3.3	1.1	0	3.82	2.32	0.21	0.05	0.04	250	6.3	7.5	0.16
11	CL	8	2	F	2018-10-15	21	.	8.7	7.16	26.3	8.4	36.7	11.7	31.9	36.3	0	0	12.75	44.7	46.6	8.4	0.2	0.1	5.71	5.94	1.07	0.02	0.01	483	5	6.6	0.24
11	CL	8	2	F	2018-11-05	42	0.345	9.1	9.2	30.4	9.9	33	10.8	32.6	39	0	0	6.61	14.6	71.3	13.3	0.8	0	0.97	4.71	0.88	0.01	0	485	5	6.6	0.24
12	HS	7	2	F	2018-09-30	1	0.33	9.5	6.77	30.5	8.8	45.1	13	28.9	28.6	0	0.7	14.1	66	33.3	0.1	0.6	0	9.3	4.7	0.01	0.09	0	345	5.7	7	0.2
12	HS	7	2	F	2018-10-20	21	0.27	8.4	7.02	25.7	8.3	38.6	11.8	32.3	36	0	0	13.8	42.8	49.3	7.6	0.3	0	5.91	6.8	1.05	0.04	0	615	5	6.1	0.31
12	HS	7	2	F	2018-11-10	42	0.27	8.6	7.28	23.1	7.9	31.7	10.9	34.2	38	0	0	11.35	32.2	47.8	19.6	0.4	0	3.66	5.42	2.22	0.05	0	663	8.6	6.4	0.57

## Sheet: LPS challenge 5-HT
ID	[LPS]	TRT	5-HT ng/mL
1	0	CL	100.827
1	0.5	CL	419.51
1	1	CL	410.806
1	5	CL	1667.45
2	0	HS	63.489
2	0.5	HS	41.989
2	1	HS	125.749
2	5	HS	385.291
3	0	HS	32.815
3	1	HS	471.049
3	0.5	HS	569.675
3	5	HS	150.76
4	0	CL	608.887
4	0.5	CL	887.218
4	1	CL	1146.1
4	5	CL	782.594
5	0	CL	56.608
5	0.5	CL	99.077
5	1	CL	41.078
5	5	CL	46.933
6	0.5	HS	337.751
6	0	HS	277.732
6	1	HS	418.398
6	5	HS	419.266
7	0	HS	390.451
7	0.5	HS	753.224
7	1	HS	687.098
7	5	HS	172.831
8	0	HS	610.956
8	0.5	HS	1328.07
8	0	HS	674.528
8	1	HS	1548.82
8	5	HS	79.085
9	0	CL	37.758
9	1	CL	85.933
9	5	CL	424.519
10	0	CL	4.416
10	0.5	CL	659.592
10	1	CL	555.02
10	5	CL	292.751
11	0	CL	4.416
11	0.5	CL	31.711
11	1	CL	154.79
11	5	CL	233.232
12	0	HS	154.098
12	0.5	HS	659.13
12	1	HS	485.553
12	5	HS	319.462

## Sheet: DeltaDeltaCts Masterfile
ID	day	pen	trt	DCt_SERT	DCt_TPH1	DCt_HT2A	DCt_HT2B	DCt_HSP70	DCt_HSP90	DCt_HSF1	DCt_CD25	DCt_TGFB	DCt_TNFa	DCt_IL1B	DCt_CD62L	DCt_RORyc	DCt_FoxP3	DCt_GATA3	DCt_TLR2	DCt_TLR4	DCt_IFNG	DCt_TBX21	DCt_IL10	DCt_IL4	DCt_IL2	DCt_HSP72	DCt_IL12B	DCT_BCL2A1	DCt_CD80	DCt_CD28	DCt_BAX	DCt_5HT1A	DCt_5HT1B	DCt_5HT1D	DCt_5HT1F	DCt_5HT2C	DCt_5HT4	DCt_5HT5	DCt_5HT6	DCt_5HT7
1	0	6	CL	5.52559	14.1856	12.7956	12.3056	6.50559	3.62559	7.29559	6.78559	4.93559	9.87559	5.77559	3.90559	21.0556	11.8556	6.80559	7.08559	6.36559	19.6156	11.0856	12.1056	18.8656	18.4956	6.70559	8.53559	9.37559	8.17559	10.1656	10.4256	14.7356	14.0356	13.7356	13.5856	17.5756	18.3056	15.2256	17.8856	14.2256
1	21	6	CL	5.06396	13.604	13.274	10.534	6.03396	2.42396	6.39396	6.18396	3.95396	8.97396	4.87396	1.65396	20.984	10.654	5.84396	4.76396	3.25396	15.084	8.78396	10.804	14.184	11.614	5.48396	9.00396	7.14396	6.93396	8.91396	8.62396	15.604	14.544	14.714	13.784	17.954	17.424	15.984	16.354	14.324
2	0	7	HS	3.67527	9.77527	10.6353	9.20527	NA	1.56527	5.20527	4.23527	1.48527	6.11527	3.48527	0.895273	20.1153	7.02527	2.30527	5.01527	3.23527	14.7453	7.14527	9.23527	13.1053	11.9653	1.87527	5.98527	5.03527	5.59527	5.92527	6.02527	10.2553	9.67527	9.35527	9.96527	14.1353	13.4653	11.0153	14.9053	9.97527
2	21	7	HS	5.76498	14.855	14.635	10.525	16.795	4.80498	8.91498	8.86498	4.79498	9.68498	6.18498	4.57498	19.005	10.755	6.34498	7.06498	5.86498	15.335	9.89498	12.225	14.645	12.045	5.98498	11.645	6.85498	9.02498	8.73498	9.43498	16.165	13.935	13.515	14.345	18.175	17.765	17.265	16.275	13.095
2	42	7	HS	6.62569	13.6357	15.1257	10.8857	NA	4.34569	7.70569	9.54569	5.40569	10.3057	7.46569	5.20569	16.7657	10.9857	6.37569	8.17569	7.11569	17.3557	11.7357	12.6457	19.4657	12.7157	6.53569	10.7757	7.98569	9.86569	9.16569	10.1057	17.8157	14.9357	15.1057	15.0457	18.5257	18.8257	17.0157	16.5057	13.6557
3	0	7	HS	6.23853	15.1185	13.1985	11.9185	7.46853	3.84853	7.75853	8.08853	5.27853	10.0685	5.01853	4.38853	20.9385	11.8085	7.19853	7.38853	6.72853	22.4685	11.7085	12.1085	19.8685	17.0885	6.59853	9.11853	8.93853	8.63853	10.3885	10.4285	15.9985	14.5885	15.3385	15.1685	18.2485	17.5685	17.1485	17.0885	13.7385
3	21	7	HS	6.35899	13.139	13.419	10.649	8.12899	4.21899	7.71899	9.51899	4.74899	9.70899	5.97899	4.54899	19.889	10.549	6.57899	7.69899	6.45899	15.119	10.419	12.999	15.889	12.559	6.76899	9.91899	8.56899	8.86899	8.99899	9.58899	16.609	13.329	13.919	14.029	19.049	17.739	15.649	16.769	13.639
3	42	7	HS	6.10383	13.9838	13.6938	10.7938	7.29383	4.43383	7.44383	9.60383	5.01383	9.61383	5.87383	4.23383	22.3538	10.6938	6.82383	6.97383	6.47383	16.3438	9.69383	12.5238	30.6538	12.5338	6.73383	10.8838	8.67383	9.09383	9.41383	9.65383	14.8638	12.8638	13.4138	14.1538	20.0038	17.9738	17.3538	18.3938	13.3338
4	0	6	CL	5.2166	14.3166	13.7666	10.8666	5.7566	4.3266	7.2866	8.4166	5.0766	10.2966	6.2266	4.2966	21.2566	11.1466	7.8066	6.5366	6.0366	17.9466	12.6566	10.7066	17.0066	17.1366	6.6066	10.7866	7.4466	8.9466	10.2166	10.4966	18.0166	14.5066	14.5366	15.2566	19.1166	20.2366	18.9966	16.9166	14.5266
4	21	6	CL	6.19765	14.2477	14.5377	10.6377	7.37765	4.40765	7.05765	9.58765	4.82765	9.86765	6.81765	4.74765	16.4777	10.1177	6.72765	6.92765	6.47765	15.7077	9.36765	12.5777	14.5077	12.7877	6.91765	11.5577	7.75765	9.47765	8.91765	9.50765	16.7677	13.7877	13.5877	14.9277	19.1377	19.1577	18.1977	16.7177	14.7377
4	42	6	CL	6.08393	13.7139	13.8739	10.9539	6.59393	4.33393	7.12393	8.72393	4.31393	9.30393	5.54393	5.07393	19.1239	9.67393	6.42393	6.77393	6.78393	15.7239	8.95393	12.7339	14.6239	12.6239	6.64393	11.6039	7.59393	8.74393	8.43393	9.31393	17.7639	13.3239	13.8839	14.7439	17.6839	19.8939	18.2039	16.2239	13.4839
5	0	8	CL	5.10332	14.5733	11.5033	9.95332	6.20332	4.10332	7.93332	7.01332	4.66332	8.64332	4.91332	3.87332	25.8133	11.7133	6.76332	5.44332	4.93332	16.4033	10.7133	9.64332	19.9933	16.8433	6.12332	8.21332	7.08332	7.61332	8.29332	9.97332	16.3133	14.4833	13.5333	14.5233	18.9733	17.8533	16.5133	17.6833	15.1033
5	21	8	CL	7.61001	13.94	14.59	10.56	6.22001	4.09001	6.78001	9.20001	5.36001	10.09	7.52001	4.66001	20.45	10.61	6.67001	7.49001	6.53001	16.4	10.03	13.33	15.78	12.49	6.78001	11.2	8.20001	9.45001	9.53001	10.21	14.93	13.46	13.31	14.26	18.37	16.92	15.88	17.36	13.74
5	42	8	CL	6.09996	13.68	13.27	10.41	6.12996	4.04996	6.85996	9.27996	4.89996	9.76996	6.99996	4.56996	19.61	10.5	6.60996	7.07996	6.29996	15.2	9.42996	12.84	16.02	12.72	6.32996	11.73	8.09996	9.18996	9.07996	9.64996	18.89	14.69	13.77	14.89	17.97	18.24	17.16	16.59	13
6	0	5	HS	5.55245	13.9224	12.7824	10.5524	7.17245	3.21245	8.32245	7.63245	5.38245	9.70245	5.05245	3.70245	22.4824	12.7924	7.53245	6.34245	6.04245	19.1024	12.4424	11.6324	19.3524	16.3024	5.88245	7.36245	8.53245	7.80245	11.0424	9.64245	16.0724	13.1524	13.7724	14.0624	19.0324	17.7524	16.9024	17.1824	13.2524
6	21	5	HS	6.73208	13.9721	14.5021	10.4221	7.38208	4.31208	7.17208	10.1421	5.71208	10.5721	6.95208	5.28208	24.6821	11.7221	7.24208	7.39208	7.52208	15.8921	10.1121	12.4621	15.5021	13.1121	6.89208	11.5021	8.21208	10.0021	9.98208	10.1921	16.6321	13.2821	14.4821	14.5121	18.4721	18.2721	17.6721	17.1221	13.1121
6	42	5	HS	6.02228	13.4923	14.7223	10.4623	7.25228	4.29228	7.46228	8.89228	5.27228	10.1923	5.81228	4.64228	29.6323	11.5023	7.35228	6.76228	6.80228	16.5823	9.80228	11.8123	14.2723	12.1823	6.65228	10.8323	8.33228	9.13228	9.81228	9.76228	17.5123	13.1123	14.0023	15.8923	18.8723	18.4823	18.5723	16.5623	12.8223
7	0	5	HS	7.26296	13.083	13.803	12.173	6.66296	3.68296	7.04296	7.81296	6.43296	10.433	6.92296	4.35296	22.123	12.283	7.25296	8.58296	7.36296	17.043	12.453	11.863	17.783	NA	6.62296	10.753	10.393	9.43296	10.293	11.163	12.623	12.243	11.663	12.283	14.863	15.013	13.273	15.523	12.263
7	21	5	HS	6.77784	12.8678	15.0078	10.0278	7.65784	4.32784	7.40784	10.1778	5.53784	10.5278	7.90784	5.51784	17.6978	11.8578	6.77784	7.58784	6.98784	15.8378	10.6478	12.2178	13.8978	12.5278	6.61784	11.5378	6.67784	9.61784	9.53784	10.2078	13.5678	12.3078	12.0278	12.7078	16.1278	16.3378	14.1678	16.5178	12.8878
7	42	5	HS	7.11678	14.2568	14.7068	11.1568	14.9968	4.37678	7.17678	9.46678	5.57678	11.0968	7.10678	4.96678	18.6868	10.6068	6.29678	7.31678	6.78678	16.0068	10.1368	12.5068	14.6968	12.6868	6.54678	11.3868	8.10678	9.59678	9.21678	9.93678	14.6268	13.1368	13.4668	13.5868	18.0368	17.4768	15.2968	17.5868	13.3468
8	0	6	CL	5.65075	14.0407	11.7107	11.9207	6.12075	4.24075	7.76075	8.71075	5.34075	11.2407	6.90075	5.12075	22.5407	11.7807	7.42075	8.35075	7.42075	17.3107	12.0207	12.9507	16.8807	16.7607	6.18075	10.5607	10.0607	9.18075	10.4107	10.4007	16.2207	14.5007	13.9607	13.7807	18.1607	17.2807	16.9607	18.3207	14.8207
8	21	6	CL	6.64841	13.7084	13.5284	10.9984	6.74841	4.60841	7.48841	10.3084	5.55841	11.0884	7.10841	4.97841	24.1884	11.6684	6.92841	7.98841	6.43841	16.7484	10.8684	13.0684	15.0984	12.5584	7.45841	11.9684	9.15841	10.0684	10.2984	10.8484	16.8284	14.8484	14.7184	14.2784	18.2384	18.2784	16.1184	17.1584	14.8484
8	42	6	CL	6.22871	14.1187	13.1487	10.9687	6.75871	4.54871	7.47871	9.86871	4.74871	10.2887	6.37871	4.81871	20.3987	11.0187	6.95871	6.60871	6.23871	15.6687	9.55871	12.4587	14.4887	12.5087	6.61871	11.1887	8.18871	9.21871	9.53871	9.51871	16.8687	14.0887	14.1287	15.1787	18.0087	18.0987	17.8187	16.6287	13.6287
9	0	8	CL	5.5975	14.1775	12.9675	12.1775	13.3575	3.8075	7.1475	7.9775	5.5475	9.7275	7.3175	5.3975	20.6575	12.3875	7.4575	8.0275	7.2475	16.4575	10.6375	12.2575	19.2875	NA	6.7075	9.8075	11.0875	9.0175	10.0275	10.8775	14.4875	13.0475	13.8275	13.3275	16.7275	18.0875	14.9175	19.6375	13.8975
9	21	8	CL	6.52598	14.086	13.916	10.506	7.37598	4.38598	7.33598	9.24598	4.61598	9.89598	7.53598	4.63598	16.966	10.746	6.88598	6.91598	6.37598	15.586	9.42598	12.486	15.096	13.356	6.67598	11.386	8.22598	9.49598	9.21598	10.286	17.496	13.376	14.536	15.236	19.486	20.666	18.416	17.056	14.336
9	42	8	CL	6.313	13.733	13.583	10.753	6.903	4.503	7.283	9.213	4.563	9.683	6.593	4.713	19.363	10.063	6.533	6.633	5.893	14.773	8.943	12.733	15.433	12.653	6.463	10.723	8.183	8.853	8.963	9.733	18.793	12.663	13.623	14.923	17.693	18.873	17.683	16.743	12.763
10	0	8	CL	5.48601	14.656	12.646	12.026	8.84601	3.96601	7.45601	7.91601	4.99601	10.116	6.67601	4.78601	20.246	11.426	5.88601	7.84601	7.41601	18.516	11.376	12.276	18.176	16.926	6.66601	10.606	9.66601	8.74601	10.136	10.916	17.206	15.466	15.536	14.866	18.936	20.636	19.136	17.576	15.026
10	21	8	CL	6.3872	13.3472	13.2772	10.7372	8.7972	4.1872	6.7972	9.0672	4.6672	9.8772	6.4772	4.1672	16.1772	10.6072	5.9572	6.8572	5.9472	16.2872	9.8272	12.4572	17.3272	12.3472	6.4672	11.2072	8.2672	8.6772	9.3772	10.0372	16.0572	14.1972	14.7472	14.6772	18.7972	18.3172	18.3872	17.9972	14.3172
11	0	7	HS	6.70115	11.3411	15.4611	11.5811	7.61115	4.39115	6.66115	7.96115	5.53115	9.65115	7.65115	4.01115	21.6011	11.9711	6.28115	8.39115	7.02115	19.6311	10.5411	11.6811	16.4011	NA	5.70115	9.50115	11.9711	9.04115	9.46115	10.6511	11.0611	10.6411	9.82115	10.7011	13.7311	13.2211	11.7611	15.7211	11.1111
11	21	7	HS	8.90594	12.3359	18.0959	11.2559	8.32594	4.25594	9.11594	10.5559	5.96594	10.5359	6.68594	5.44594	16.6759	10.7559	6.01594	7.81594	7.10594	14.7959	10.5159	12.5459	13.7459	11.4259	6.12594	10.8459	6.93594	9.32594	9.18594	9.56594	12.0859	12.0059	11.2759	11.9159	15.7359	15.3959	13.2359	15.6759	12.3059
11	42	7	HS	7.09624	13.9862	16.2162	10.8062	NA	4.49624	7.66624	9.33624	5.16624	9.59624	7.01624	4.76624	16.3562	10.5762	6.50624	6.76624	6.78624	15.6962	9.22624	12.9962	14.0162	12.4362	6.68624	11.3262	8.01624	9.18624	8.90624	9.78624	17.0762	14.8962	13.4262	15.8762	19.3862	18.6562	18.6662	17.8062	14.6762
12	0	1	HS	8.31902	12.889	15.759	11.719	17.089	5.02902	8.71902	8.47902	7.19902	10.329	8.27902	5.55902	22.019	13.759	8.50902	8.78902	8.81902	19.299	13.229	12.499	17.889	18.699	7.23902	10.169	10.159	10.079	11.799	11.149	12.769	12.099	11.889	12.019	15.499	16.649	13.439	16.749	12.709
12	42	1	HS	5.20297	12.143	12.853	9.60297	19.073	3.44297	6.03297	7.44297	3.96297	8.14297	5.28297	3.28297	14.813	9.39297	5.46297	6.12297	5.93297	14.013	8.54297	11.033	14.693	11.793	5.49297	8.90297	9.34297	8.46297	7.49297	10.763	16.583	13.893	14.953	13.743	18.883	17.073	17.463	17.093	13.573

## Sheet: Flow Cytometry
Mean fluoresence intensity (MFI) for CD62L and CD44
TRT	ID	Day	Gran_CD44MFI	Gran_CD62LMFI	Lymphocytes	Lymp_CD44MFI	Lymp_CD62LMFI	Monocytes	Mono_CD44MFI	Mono_CD44MFI
CL	1	21	4443	14022	15.2	2348	8897	7.45	3686	19563
CL	1	47	4760	13301	52.1	2819	7030	11.4	5100	13086
HS	2	21	10256	20457	40.6	4608	14485	15.6	9928	15839
HS	2	47	7472	8789	35.8	4497	5738	12.4	7381	10050
HS	3	21	7594	7973	22.7	4407	7502	11.9	8071	8897
HS	3	47	5646	9456	34.4	3289	5927	8.42	5555	12164
CL	4	21	7877	15775	27.9	4266	8578	22.1	10215	15395
CL	4	47	3701	16697	24.6	2062	4627	9.34	4664	16562
CL	5	21	4897	11124	41.8	3020	10509	11.4	5355	16098
CL	5	47	4163	14842	48	2406	8337	10.4	3854	22552
HS	6	21	6614	21479	31.8	3398	10638	23.3	5399	17964
HS	6	47	7813	15520	34.2	5623	7750	23.5	7845	10638
HS	7	21	6508	15147	27.4	3482	11538	14.5	6778	14252
HS	7	47	9888	7941	35.9	5832	7656	12.8	10681	8304
HS	8	21	7877	25786	45.5	4231	11538	18.4	7532	21219
HS	8	47	4819	10769	33.6	3108	9154	9.66	5577	13852
CL	9	21	4389	13629	28.6	3611	12981	16.8	5312	18407
CL	9	47	4589	13908	33.4	2740	7625	13.1	5018	13796
CL	10	21	12876	25370	41.1	7292	10424	15.2	12413	16296
CL	10	47	3731	11079	39.6	2465	5510	10.2	4197	12115
CL	11	21	4479	8006	33.6	2610	13247	11.5	4780	11585
CL	11	47	4664	14663	48.8	2465	12065	9.64	4407	12363
HS	12	21	7030	11352	41.8	4407	10132	12.6	7973	15024
HS	12	47	4443	15903	52.6	2610	8474	12.7	4722	18861
Population Percentages
TRT	ID	Day	CD14_percent	CD14_MFI	Lymph_Perc	Granul_Perc	Blymp_Percent	Blymph_MFI	TCRgd_Perc	TCRgd_MFI
CL	1	21	9.5	4917	15.8	65.8	14.4	2984	44.5	2377
CL	1	47	10.1	3568	43	33.7	24.7	7813	33.5	2339
HS	2	21	22.6	6351	38	27.8	6.45	5184	55.5	2506
HS	2	47	14.3	8104	30.7	42	10.6	7059	41	2292
HS	3	21	11.1	2996	25	51	5.72	6668	22.1	2426
HS	3	47	8.43	6173	28.1	49.6	7.86	6429	29.5	2516
CL	4	21	24.8	3701	31.8	29.4	17.1	6403	29.1	2406
CL	4	47	8.23	4515	20.7	57.8	19.7	8371	26.7	2264
CL	5	21	11.6	3197	36.4	40.8	6.17	7441	35.8	2506
CL	5	47	12.7	4283	45.7	31.6	10.9	8038	37.7	2292
HS	6	21	23.6	3807	34	36.1	9.37	7411	25.1	2674
HS	6	47	20.9	4534	23.8	45.4	11.7	7116	24.9	2475
HS	7	21	14.6	3276	29.5	46	5.93	7145	39.1	2642
HS	7	47	14.3	4214	32	40	11.8	6750	38.6	2416
HS	8	21	22.5	3854	41.5	24.2	14.3	7203	36.6	2853
HS	8	47	8.72	4722	31.9	46.7	16.9	8137	31.6	2610
CL	9	21	15.8	2972	23	49.9	13.3	7145	37.4	3108
CL	9	47	11.4	4353	30.9	43.9	23	8613	31.1	2707
CL	10	21	24	3553	39.2	27.5	4.42	4479	41.9	2004
CL	10	47	10.1	4608	32	44.7	10.9	7813	35.1	2200
CL	11	21	10.8	2218	27.9	46.9	11	7656	54.9	2652
CL	11	47	10.2	3070	47	29.6	19.8	5623	43.4	2912
HS	12	21	12.8	4425	35.9	39.5	17.1	8137	34.3	2599
HS	12	47	15.4	3033	48.5	25	18.6	7233	34.5	2526
